# Supplementary material for: π-π Conjugation Enhances Oligostilbene’s Antioxidant Capacity: Evidence from α-Viniferin and Caraphenol A
Source: Molecules. 2018 Mar 19;23(3):694. doi: 10.3390/molecules23030694 (PMC6017043; doi:10.3390/molecules23030694)
Supplement: Supplementary file 1 [file molecules-23-00694-s001.zip]

Archive with 7 entries (6 files):
- Suppls/
- Suppls/Suppl. 1 Dose response curves.docx
- Suppls/Suppl. 2 HPLC-MS spectra Li.docx
- Suppls/Suppl. 3 Appearances & analysis certificates  of α-viniferin and caraphenol A.pdf
- Suppls/~$LC-MS Results of α-Viniferin and Caraphenol A-XIEHONG.docx
- Suppls/~$ppl. 1 Dose response curves.docx
- Suppls/~WRL3156.tmp
